# Supplementary material for: Interventions for Students’ Well-Being at the University of Helsinki (INSIGHT): Protocol and Preliminary Descriptive Results for a Quasi-Experimental Controlled Trial of a Social Identity Intervention and Two Active Comparators
Source: JMIR Res Protoc. 2026 Jan 23;15:e79319. doi: 10.2196/79319 (PMC12829894; doi:10.2196/79319)
Supplement: Multimedia Appendix 1 [file resprot-v15-e79319-s001.xlsx]

## Sheet: Table
Abbreviation	Full name	N of items	Subscales (n of items)	Response options	Final score	Final score range	Clinical cut-off	Reliability		Validity		Primary reference
								Internal consistency	Test-retest stability	Discriminant/divergent validity	Convergent validity
ULS-8	8-item Short Form UCLA Loneliness Scale	8		1 = never, 2 = rarely, 3 = sometimes, 4 = often	Sum	8–32 ↑	≥24 (Wang et al., 2020)	Cα = .82–.84 (Xu et al., 2018; Hays & Dimatteo, 1987)	r = .67 (Xu et al., 2018)		Life satisfaction (r = -.29–-.41), alienation (r = .64), social anxiety (r = .51), drinking-related locus of control (r = .-14) (Hays & Dimatteo, 1987); single-item loneliness measure (r = .71) (Xu et al., 2018)	Hays & Dimatteo, 1987
ULS-4	4-item Short Form UCLA Loneliness Scale	4		1 = never, 2 = rarely, 3 = sometimes, 4 = often	Sum	4–16 ↑		Cα = .63–.75 (Hays & Dimatteo, 1987; Russell, Paplau & Cutrona, 1980)			Life satisfaction (r = -.23–-.39), alienation (r = .56), social anxiety (r = .40), drinking-related locus of control (r = .-17) (Hays & Dimatteo, 1987)	Russell, Peplau & Cutrona, 1980
EXITS	Exeter Identity Transition Scales	4		1 = strongly disagree, 7 = strongly agree	Sum	4–28 ↓		Cα = .93 (Haslam et al., 2008)				Haslam et al., 2008b
SWEMWBS	Short Warwick-Edinburgh Mental Well-being Scale	7		1 = not at all, 2 = rarely, 3 = occasionally, 4 = often, 5 = all the time	Metric score (Stewart-Brown et al., 2009) or Sum	7–35 ↓		Cα = .89–.93 (Shah et al., 2021); ρc = .85 (Sun et al., 2019)	ICC = .70 (Sun et al., 2019)	PHQ-9 (r = -.60–-.79), GAD-7 (r = -.63–-.74) (Shah et al., 2021); 4-item version of the Patient Health Questionnaire (r = -.47), self-rated health (r = -.32), 12-Item Short Form Health Survey physical component (r = .15) (Sun et al., 2019)	12-Item Short Form Health Survey mental component (r = .48), family well-being (r = .37), subjective happiness (r = .53) (Sun et al., 2019)	Shah et al., 2021
GP-CORE	General Population version of the Clinical Outcomes in Routine Evaluation –scale	14		0 = not at all, 1 = only occasionally, 2 = sometimes, 3 = often, 4 = most of/all of the time	Sum or Mean	Sum: 0–56 ↑, Mean: 0–4 ↑	Mean score >1.49 for men, >1.63 for women (Evans et al., 2005)	Cα = .83–.87 (Evans et al., 2005)	r = .91, ICC = .90 (Evans et al., 2005)	clinical vs. non-clinical, help-seeking (Evans et al., 2005)	Non-risk items of the Clinical Outcomes in Routine Evaluation (r = .95), Beck Depression Inventory I (r = .77) and II (r = .84), Brief Symptom Inventory (r = .75), Symptom Check List Revised (r = .71), Inventory of Interpersonal Problems Short Version (r = .57) (Evans et al., 2006)	Evans et al., 2005
PHQ-9	The Patient Health Questionnaire	9		0 = not at all, 1 = several days, 2 = more than half the days, 3 = nearly every day	Sum	0–27 ↑	≥10 (Kroenke et al., 2001)	Cα = .86–.89 (Kroenke et al., 2001)	r = .84 (Kroenke et al., 2001)	clinical vc. non-clinical	20-item Short Form Health Survey subscales (r = .33–.73), self-reported disability days (r = .39), clinic visits (r = .24), symptom-related difficulty (r = .55) (Kroenke et al., 2001)	Kroenke et al., 2001
GAD-7	Generalized Anxiety Disorder -questionnaire	7		0 = not at all, 1 = several days, 2 = more than half the days, 3 = nearly every day	Sum	0–21 ↑	≥10 (Spitzer et al., 2006)	Cα = .92 (Spitzer et al., 2006)	ICC = .83 (Spitzer et al., 2006)	clinical vc. non-clinical	Beck Anxiety Inventory (r = .72), anxiety inventory of the Symptom Checklist-90 (r = .74) (Spitzer et al., 2006)	Spitzer et al., 2006
Mini-SPIN	Mini Social Phobia Inventory	3		0 = not at all, 1 = a little bit, 2 = somewhat, 3 = very much, 4 = extremely	Sum	0–12 ↑	≥6 (Connor et al., 2001)	Cα = .73–.91 (Osório et al., 2010; Seeley-Wait, Abbott & Rapee, 2006)	ICC = .70 (Seeley-Wait, Abbott & Rapee, 2009)	clinical vc. non-clinical	Social Phobia Inventory (r = .82–.86), Beck Anxiety Inventory (r = .23–.52), Self-Statements During Public Speaking Scale (r = -.22–-.54) (Osório et al., 2010); Social Interaction Anxiety Scale (r = .81), Social Phobia Scale (r = .77) (Seeley-Wait, Abbott & Rapee, 2006)	Connor et al., 2001
EQ-5D-5L	EuroQol - 5 dimension - 5 level questionnaire	6	Descriptive system (DS) (5), Visual Analogue scale (VAS) (1)	DS: 1 = no problems, 2 = slight problems, 3 = moderate problems, 4 = severe problems, 5 = unable to/extreme problems; VAS: 0 = worst imaginable health, 100 = best imaginable health	DS: Index value, Swedish norms (Sun et al., 2022), VAS: Response score	DS: -.31–1 ↓ (Sun et al., 2022), VAS: 0–100 ↓		not applicable (single response per dimension)	DS: ICC = good to excellent (Feng et al., 2021)	DS: clinical vs. non-clinical, disease severity (Feng et al., 2021)	DS: multi-attribute utility instruments (pooled rho = .60), physical/functional measures (pooled rho = .58), pain/discomfort (pooled rho = .60) (Feng et al., 2021)	The EuroQol Group, 1990
SISI	Single-Item Social Identification -measure	1		1 = fully disagree, 7 = fully agree	Response score	1–7 ↓		not applicable (single response)	r = .42–.72, average r = .59 (Postmes et al., 2013)		self-investment (r = .86), self-definition (r = .76) (Postmes et al., 2013)	Postmes et al., 2013
WAI-SR	Working Alliance Inventory Short and Revised	12	Goal (4), Task (4), Bond (4)	1 = never, 2 = rarely, 3 = occasionally, 4 = sometimes, 5 = often, 6 = very often, 7 = always	Sum	4–28 ↓ for all subscales		Cα = .91–.92 (Hatcher & Gillaspy, 2006)			Working Alliance Inventory (r = .94–.95), The Penn Helping Alliance Questionnaire (r = .74), The California Psychotherapy Alliance Scale (r = .80) (Hatcher & Gillaspy, 2006)	Hatcher & Gillaspy, 2006
WAI-SRT	Working Alliance Inventory Therapist version	12 (18)**	Goal (4), Task (4), Bond (4)	1 = never, 2 = rarely, 3 = occasionally, 4 = sometimes, 5 = often, 6 = very often, 7 = always	Sum	4–28 ↓ for all subscales		Cα = .94 (Hatcher et al., 2020)				Hatcher et al., 2020
SSQ3	Social Support Questionnaire	3	Number (3), Satisfaction (3)	Number: 0–9 people, Satisfaction: 0 = very dissatisfied, 10 = very satisfied	Subscale sums	Number: 0–21 ↓ Satisfaction: 0–30 ↓		Cα = .75–.79 for subscales (Sarason et al., 1987)	ICC = .84–.85 for subscales (Sarason et al., 1987)		Social Support Questionnaire, Multiple Affect Adjective Check List, Social Competence Questionnaire, the UCLA Loneliness Scale, Beck Depression Inventory (Sarason et al., 1987)	Sarason et al., 1987
SIMS	Situational Motivation Scale	16	Intrinsic motivation (4), Identified regulation (4), Extrinsic regulation (4), Amotivation (4)	1 = corresponds not all, 2 = corresponds very little, 3 = corresponds a little, 4 = corresponds moderately, 5 = corresponds enough, 6 = corresponds a lot, 7 = corresponds exactly	Subscale sums, Self-Determination Index (SDI), Positive Motivation Index (PMI) (Martín-Albo et al., 2014)	4–28 for all subscales		Cα = .62–.93 for subscales (Guay et al., 2000)			Academic Motivations Scale, perceived competence & autonomy, task interest and positive emotions (Guay et al., 2000)	Guay et al., 2000
	Motivation Rulers (tailored)	5	Readiness (1), Importance (1), Willingness (1), Committedness (1), Ability (1)	1 = not at all ready/important/willing/committed/certain, 10 = Extremely ready/important/willing/committed/certain.	Subscale response scores	1–10 ↓ for all subscales		not applicable (single response per dimension)				Miller & Rollnick, 2012
XS5	Extra-Short Five	30	Neuroticism (6), Extraversion (6), Openness to experience (6), Agreeableness (6), Conscientiousness (6)	-3 = completely wrong, -2 = mostly wrong, -1 = more wrong than right, 0 = neutral; neither right nor wrong, 1 = more right than wrong, 2 = mostly right, 3 = completely right	Subscale sums	-18–18 for all subscales		average Cα = .50–.78 for subscales (Konstabel et al., 2017)			The NEO Personality Inventory Revised (Konstabel et al., 2017)	Konstabel et al., 2017
ECR-S	Experiences in Close Relationships Short form	12	Anxiety (6), Avoidance (6)	1 = disagree strongly, 7 = agree strongly	Subscale sums	6–42 ↓ for all subscales		Cα = .77–.88 for subscales (Wei et al., 2007)	r = .80–.89 for subscales (Wei et al., 2007)	comfort with self-disclosure, social desirability (Wei et al., 2007)	excessive reassurance seeking, emotional reactivity, fear of intimacy, psychological distress, depression, and anxiety (Wei et al., 2007)	Wei et al., 2007
TBIF-PI	Personal Identity scale of the Trainee Background Information Form	35 (24)	Genial/Caring (7), Forceful/Exacting (5), Reclusive/Remote (4), Practical/Determined (4)	0 = not at all, 2 = somewhat, 4 = very much, 6 = extremely	Subscale sums	Genial/Caring: 0–42, Forceful/Exacting: 0–30, Reclusive/Remote: 0–24, Practical/Determined: 0–24		Cα = .66–.76 for subscales (Heinonen et al., 2022)			Life satisfaction and stress (Heinonen et al., 2022)	Heinonen et al., 2022
TWIS	Therapist Work Involvement Scales (former name: Trainee Current Practice Report)	36	Clinical Skills: Basic Relational Skills (3), Professional Expertise (6); Difficulties in Practice: Professional Self-Doubt (5); Negative Personal Reaction (7); In-Session Feelings: Flow/Creative (4), Anxious/Beleagured (4), Bored/Inattentive (4), Responsive/Ready (3)	Clinical skills: 0 = not at all, 2 = a little, 4 = somewhat, 6 = moderately, 8 = a lot, 10 = very much; Other scales: 0 = never, 2 = rarely, 4 = occasionally, 6 = sometimes, 8 = often, 10 = very often	Subscale sums	Basic Relational Skills: 0–30, Professional Expertise: 0–60, Professional Self-Doubt: 0–50, Negative Personal Reaction: 0–70, Flow/Creative: 0–40, Anxious Beleagured: 0–40, Bored/Inattentive: 0–40, Responsive/Ready: 0–30		Cα = .67–.90 for subscales (Hartmann et al., 2024)			Working Alliance Inventory (Heinonen et al., 2014); Symptom Checklist 90 General Symptom Index (Heinonen et al., 2012)	Hartmann et al., 2024
Note. If a scale was modified for this study, the modified number of items are reported in brackets after the number of items in the original scale. If validity analyses are made on the subscale level, correlation coefficients are not shown. **Consists of three alternative 12-item short forms (see Hatcher et al., 2020). ↑ = higher scores indicate a poorer outcome, ↓ = lower scores indicate a poor…

## Sheet: References
Reference	DOI
Connor, K. M., Kobak, K. A., Churchill, L. E., Katzelnick, D., & Davidson, J. R. T. (2001). Mini-SPIN: A brief screening assessment for generalized social anxiety disorder. Depression and Anxiety, 14(2), 137–140.	https://doi.org/10.1002/da.1055
Evans, C., Connell, J., Audin, K., Sinclair, A., & Barkham, M. (2005). Rationale and development of a general population well-being measure: Psychometric status of the GP-CORE in a student sample. British Journal of Guidance & Counselling, 33(2), 153–173.	https://doi.org/10.1080/03069880500132581
Feng, Y.-S., Kohlmann, T., Mathieu, ·, Janssen, F., & Buchholz, I. (2021). Psychometric properties of the EQ-5D-5L: a systematic review of the literature. 30, 647–673.	https://doi.org/10.1007/s11136-020-02688-y
Guay, F., Vallerand, R. J., & Blanchard, C. (2000). On the Assessment of Situational Intrinsic and Extrinsic Motivation: The Situational Motivation Scale (SIMS). Motivation and Emotion, 24(3), 175–213.	https://doi.org/10.1023/A:1005614228250
Hartmann, A., Orlinsky, D. E., Rønnestad, M. H., Willutzki, U., Schröder, T. A., & Heinonen, E. (2024). Measuring psychotherapist functioning with the Therapist Work Involvement Scales (TWIS): reliability, factor structure, and measurement invariance. Psychotherapy Research.	https://doi.org/10.1080/10503307.2024.2389857
Haslam, C., Holme, A., Haslam, S. A., Iyer, A., Jetten, J., & Williams, W. H. (2008). Maintaining group memberships: Social identity continuity predicts well-being after stroke. Neuropsychological Rehabilitation, 18(5–6), 671–691.	https://doi.org/10.1080/09602010701643449
Hatcher, R. L., & Gillaspy, J. A. (2006). Development and validation of a revised short version of the working alliance inventory. Psychotherapy Research, 16(1), 12–25.	https://doi.org/10.1080/10503300500352500
Hatcher, R. L., Lindqvist, K., & Falkenström, F. (2020). Psychometric evaluation of the Working Alliance Inventory—Therapist version: Current and new short forms. Psychotherapy Research, 30(6), 706–717.	https://doi.org/10.1080/10503307.2019.1677964
Hays, R., & DiMatteo, M. R. (1987). A Short-Form Measure of Loneliness. Journal of Personality Assessment, 51(1), 69–81.	https://doi.org/10.1207/s15327752jpa5101_6
Heinonen, E., Lindfors, O., Härkänen, T., Virtala, E., Jääskeläinen, T., & Knekt, P. (2014). Therapists’ Professional and Personal Characteristics as Predictors of Working Alliance in Short‐Term and Long‐Term Psychotherapies. Clinical Psychology & Psychotherapy, 21(6), 475–494.	https://doi.org/10.1002/cpp.1852
Heinonen, E., Lindfors, O., Laaksonen, M. A., & Knekt, P. (2012). Therapists’ professional and personal characteristics as predictors of outcome in short- and long-term psychotherapy. Journal of Affective Disorders, 138(3), 301–312.	https://doi.org/10.1016/j.jad.2012.01.023
Heinonen, E., Orlinsky, D. E., Willutzki, U., Rønnestad, M. H., Schröder, T., Messina, I., Löffler-Stastka, H., & Hartmann, A. (2022). Psychotherapist Trainees’ Quality of Life: Patterns and Correlates. Frontiers in Psychology, 13.	https://doi.org/10.3389/fpsyg.2022.864691
Konstabel, K., Lönnqvist, J.-E., Leikas, S., García Velázquez, R., Qin, H., Verkasalo, M., & Walkowitz, G. (2017). Measuring single constructs by single items: Constructing an even shorter version of the “Short Five” personality inventory. PloS One, 12(8), e0182714.	https://doi.org/10.1371/journal.pone.0182714
Kroenke, K., Spitzer, R. L., & Williams, J. B. W. (2001). The PHQ-9: Validity of a Brief Depression Severity Measure. Journal of General Internal Medicine, 16(9), 606–613.	https://doi.org/10.1046/j.1525-1497.2001.016009606.x
Martín-Albo, J., González-Cutre, D., & Núñez, J. L. (2014). The issue of interactional hypothesis in self-determination theory: A proposal of a new motivation quality index. Anales de Psicología, 30(1), 267–277.	https://doi.org/10.6018/analesps.30.1.135031
Miller, W. R., & Rollnick, S. (2012). Evoking the Person’s Own Motivation. In Motivational Interviewing: Helping People Change (pp. 167–182). Guilford Publications.
Osório, F. de L., Crippa, J. A. S., & Loureiro, S. R. (2010). Further study of the psychometric qualities of a brief screening tool for social phobia (MINI-SPIN) applied to clinical and nonclinical samples. Perspectives in Psychiatric Care, 46(4), 266–278.	https://doi.org/10.1111/J.1744-6163.2010.00261.X
Postmes, T., Haslam, S. A., & Jans, L. (2013). A single-item measure of social identification: Reliability, validity, and utility. British Journal of Social Psychology, 52(4), 597–617.	https://doi.org/10.1111/bjso.12006
Russell, D., Peplau, L. A., & Cutrona, C. E. (1980). The revised UCLA Loneliness Scale: Concurrent and discriminant validity evidence. Journal of Personality and Social Psychology, 39(3), 472–480.	https://doi.org/10.1037/0022-3514.39.3.472
Sarason, I. G., Sarason, B. R., Shearin, E. N., & Pierce, G. R. (1987). A brief measure of social support: Practical and theoretical implications. Journal of Social and Personal Relationships, 4(4), 497–510.
Seeley-Wait, E., Abbott, M. J., & Rapee, R. M. (2009). Psychometric properties of the mini-social phobia inventory. Primary Care Companion to the Journal of Clinical Psychiatry, 11(5), 231–236.	https://doi.org/10.4088/PCC.07m00576
Shah, N., Cader, M., Andrews, B., McCabe, R., & Stewart-Brown, S. L. (2021). Short Warwick-Edinburgh Mental Well-being Scale (SWEMWBS): performance in a clinical sample in relation to PHQ-9 and GAD-7. Health and Quality of Life Outcomes, 19(1), 1–9.	https://doi.org/10.1186/s12955-021-01882-x
Spitzer, R. L., Kroenke, K., Williams, J. B. W., & Löwe, B. (2006). A Brief Measure for Assessing Generalized Anxiety Disorder. Archives of Internal Medicine, 166(10), 1092–1097	https://doi.org/10.1001/archinte.166.10.1092
Stewart-Brown, S., Tennant, A., Tennant, R., Platt, S., Parkinson, J., & Weich, S. (2009). Internal construct validity of the Warwick-Edinburgh Mental Well-Being Scale (WEMWBS): A Rasch analysis using data from the Scottish Health Education Population Survey. Health and Quality of Life Outcomes, 7(1), 1–8.	https://doi.org/10.1186/1477-7525-7-15
Sun, S., Chuang, L. H., Sahlén, K. G., Lindholm, L., & Norström, F. (2022). Estimating a social value set for EQ-5D-5L in Sweden. Health and Quality of Life Outcomes, 20(1), 1–12.	https://doi.org/10.1186/S12955-022-02083-W
Sun, Y., Luk, T. T., Wang, M. P., Shen, C., Ho, S. Y., Viswanath, K., Chan, S. S. C., & Lam, T. H. (2019). The reliability and validity of the Chinese Short Warwick-Edinburgh Mental Well-being Scale in the general population of Hong Kong. Quality of Life Research, 28(10), 2813–2820.	https://doi.org/10.1007/s11136-019-02218-5
The EuroQol Group. (1990). EuroQol - a new facility for the measurement of health-related quality of life. Health Policy, 16(3), 199–208.	https://doi.org/https://doi.org/10.1016/0168-8510(90)90421-9
Wang, J., Lloyd-Evans, B., Marston, L., Ruimin Ma, ·, Mann, F., Solmi, F., & Johnson, S. (2020). Epidemiology of loneliness in a cohort of UK mental health community crisis service users. Social Psychiatry and Psychiatric Epidemiology, 55, 811–822.	https://doi.org/10.1007/s00127-019-01734-6
Wei, M., Russell, D. W., Mallinckrodt, B., & Vogel, D. L. (2007). The Experiences in Close Relationship Scale (ECR)-short form: reliability, validity, and factor structure. Journal of Personality Assessment, 88(2), 187–204.	https://doi.org/10.1080/00223890701268041
Xu, S., Qiu, D., Hahne, J., Zhao, M., & Hu, M. (2018). Psychometric properties of the short-form UCLA Loneliness Scale (ULS-8) among Chinese adolescents.	https://doi.org/10.1097/MD.0000000000012373
